# Supplementary material for: Clinical Profile, Treatment and Predictors during the First COVID-19 Wave: A Population-Based Registry Analysis from Castile and Leon Hospitals
Source: Int J Environ Res Public Health. 2020 Dec 14;17(24):9360. doi: 10.3390/ijerph17249360 (PMC7765016; doi:10.3390/ijerph17249360)
Supplement: Supplementary file 1 [file ijerph-17-09360-s001.zip]

Archive with 3 entries (2 files):
- Supplementary material.docx
- __MACOSX/
- __MACOSX/._Supplementary material.docx
